# Supplementary material for: Development of the National Strategy for Quality of Care and Patient Safety for Greece: co-creation process and lessons learnt
Source: Int J Qual Health Care. 2025 Dec 30;38(1):mzaf135. doi: 10.1093/intqhc/mzaf135 (PMC12854083; doi:10.1093/intqhc/mzaf135)
Supplement: mzaf135_Supplementary_Data [file mzaf135_supplementary_data.zip]

Archive with 2 entries (2 files):
- Supplement - COREQ Checklist.docx
- Supplementary File S1.pdf
